# Supplementary material for: Facile Preparation of Mechanically Robust and Functional Silica/Cellulose Nanofiber Gels Reinforced with Soluble Polysaccharides
Source: Nanomaterials (Basel). 2022 Mar 8;12(6):895. doi: 10.3390/nano12060895 (PMC8949125; doi:10.3390/nano12060895)
Supplement: Supplementary file 1 [file nanomaterials-12-00895-s001.zip]

Archive with 1 entries (1 files):
- nanomaterials-1601700-supplementary.pdf
